# Supplementary material for: Added Sugar, Sugar-Sweetened Beverages, and Artificially Sweetened Beverages and Risk of Cardiovascular Disease: Findings from the Women’s Health Initiative and a Network Meta-Analysis of Prospective Studies
Source: Nutrients. 2022 Oct 11;14(20):4226. doi: 10.3390/nu14204226 (PMC9609206; doi:10.3390/nu14204226)
Supplement: Supplementary file 1 [file nutrients-14-04226-s001.zip]

Archive with 1 entries (1 files):
- nutrients-1956824-supplementary.pdf
